# Supplementary material for: A Decrease in Branched-Chain Amino Acids after a Competitive Male Professional Volleyball Game—A Metabolomic-Based Approach
Source: Metabolites. 2024 Feb 9;14(2):115. doi: 10.3390/metabo14020115 (PMC10890579; doi:10.3390/metabo14020115)
Supplement: Supplementary file 1 [file metabolites-14-00115-s001.zip]

Archive with 1 entries (1 files):
- metabolites-2786590-supplementary.pdf
